# Supplementary material for: Training student volunteers as community resource navigators to address patients' social needs: A curriculum toolkit
Source: Front Public Health. 2022 Sep 20;10:966872. doi: 10.3389/fpubh.2022.966872 (PMC9531674; doi:10.3389/fpubh.2022.966872)
Supplement: Supplementary file 1 [file Data_Sheet_1.zip]

Archive with 16 entries (16 files):
- Data Sheet 1.XLSX
- Data Sheet 10.docx
- Data Sheet 11.docx
- Data Sheet 12.docx
- Data Sheet 13.docx
- Data Sheet 14.docx
- Data Sheet 15.xlsx
- Data Sheet 16.docx
- Data Sheet 2.docx
- Data Sheet 3.docx
- Data Sheet 4.docx
- Data Sheet 5.PPTX
- Data Sheet 6.docx
- Data Sheet 8.docx
- Data Sheet 7.PPTX
- Data Sheet 9.PPTX
