# Supplementary material for: Training student volunteers as community resource navigators to address patients' social needs: A curriculum toolkit
Source: Front Public Health. 2022 Sep 20;10:966872. doi: 10.3389/fpubh.2022.966872 (PMC9531674; doi:10.3389/fpubh.2022.966872)
Supplement: Supplementary file 1 [file Data_Sheet_1.zip › Data Sheet 1.XLSX]

## Sheet: Sheet3
Appendix 1
Overarching Learning Objectives
1. Describe the social determinants of health and their association with health outcomes
2. Provide navigation support to help patients connect to community resources and overcome barriers to having unmet social needs fulfilled
3. Employ effective patient communication skills over the phone, including active listening, motivational interviewing, empathy, and cultural humility.
Learning Areas & Competencies	Learning Outcomes
Social Determinants of Health and Unmet Social Needs	Define and give examples of health, community, and social determinants of health
	Identify and describe unmet social needs
	Compare and contrast SDoH and unmet social needs
	Recognize how individual health and community health are related
	Analyze how social determinants of health and social needs can impact an individual’s personal health and the health of the community
Clinical Site Background, Goals, and Operations	Understand the role of Federally Qualified Health Centers
	Recognize the patient population of the site and their needs
	Understand the overall clinical workflow of the site
Help Desk Background, Goals, and Operations	Understand how Help Desk fits into clinical site's goals and population health strategy
	Understand how Help Desk can help patient's meet their needs
Volunteer Roles	Describe the skills and knowledge required of Help Desk volunteers
	Describe the role of community resource navigators
	Apply knowledge of the difference in roles between clinically licensed and non-licensed professionals and act within professional boundaries
	Describe additional volunteer responsibilites outside of follow up calls (eg: case reviews, documentation etc.)
	Describe how to be a successful patient navigator
Community Based Organizations (CBOs)	Describe what Community Based Organizations (CBO) are
	Become comfortable navigating the CBO directory
	Use the CBO direcgtory to describe what each Community Based Organizations does
	Be comfortable researching additional resources and updating the CBO directory
Navigating Patients to Services and Resources	Describe individual and family assets
	Identify barriers to needed resources
	Identify family needs/wants and how to assess them
	Understand when to anticipate needs based on social demographics
	Navigate patients to resources that help meet their needs
	Assist patient/family to overcome service access barriers
	Understand when patient is in an urgent situation
	Develop an action plan to use in the event of an individual or family emergency
	Describe ways to help connect or reconnect a patient with case managers
Clear Communication with Patients Over the Phone	Communicate effectively with patients, families and the public to build trusting relationships across a broad range of socioeconomic and cultural backgrounds
	Employ active listening and remain solutions-oriented in interactions with patients, families and members of the health care team
	Demonstrate empathy, integrity, honesty and compassion in difficult conversations
	Understand how to use motivational interviewing techniques
	Communicate in a clear and consise manner to patients during a follow-up call
	Coherently follow the pathways/call script and become flexible as patient responses vary
Documentation	Log-in and navigate electronic database (REDCAP software)
	Understand the role of PRAPARE screening tools
	Be comfortable documenting information from paper PRAPARE form into electronic database
	Maintain comprehensive, timely and legible records capturing ongoing patient barriers, patient interactions, barrier resolution and other evaluation metrics
	Understand how to use the calender feature of the electronic database and how to properly document the interaction after a follow-up call
	Describe the importance of accurate data collection and entry for continuous quality improvement and program evaluation
Ethical Responsibility	Demonstrate a commitment to ethical principles pertaining to confidentiality, informed consent, business practices and compliance with relevant laws, policies and regulations
	Understand principles related to community engagement, including equitable partnerships with community partners, sustainability, transparency, and trust
Cultural Humility	Demonstrate knowledge of socio-cultural factors that affect patient interactions and behaviors
	Show appreciation and respect for multiple dimensions of diversity
	Recognize and act on the obligation to inform one’s own judgment and bias
	Interacts effectively with people from diverse backgrounds
Professionalism and Teamwork	Use organization, time management, problem-solving and critical thinking to assist patients efficiently and effectively
	Work with fellow patient navigators to establish and maintain a climate of mutual respect, dignity, diversity, ethical integrity and trust
	Communicate effectively with navigator colleagues, health professionals and health related agencies to promote patient navigation services and leverage community resources to assist patients
	Communicate with fellow navigators and case managers in a timely and appropriate manner
Practice-Based Learning and Improvement	Contribute to Help Desk development, implementation and evaluation
	Use evaluation data to collaboratively improve Help Desk and participate in quality improvement
	Incorporate feedback on performance to improve daily work
